# Supplementary material for: Exploration of Optimal Synergistic Treatment Strategies of Postoperative Radiotherapy and Immunotherapy in Early-Stage Breast Cancer
Source: Cancers (Basel). 2026 Apr 2;18(7):1145. doi: 10.3390/cancers18071145 (PMC13072069; doi:10.3390/cancers18071145)
Supplement: Supplementary file 1 [file cancers-18-01145-s001.zip]

Archive with 1 entries (1 files):
- cancers-4174923-supplementary.pdf
